# Supplementary material for: Polymorphic Variants of the PDGFRB Gene Influence Efficacy of PRP Therapy in Treating Tennis Elbow: A Prospective Cohort Study
Source: J Clin Med. 2022 Oct 28;11(21):6362. doi: 10.3390/jcm11216362 (PMC9657684; doi:10.3390/jcm11216362)
Supplement: Supplementary file 1 [file jcm-11-06362-s001.zip]

Archive with 9 entries (9 files):
- Table S1.pdf
- Table S2.pdf
- Table S3.pdf
- Table S4.pdf
- Table S5.pdf
- Table S6.pdf
- Table S7.pdf
- Table S8.pdf
- Table S9.pdf
